# Supplementary material for: The histone code reader SPIN1 controls RET signaling in liposarcoma
Source: Oncotarget. 2015 Mar 5;6(7):4773–89. doi: 10.18632/oncotarget.3000 (PMC4467114; doi:10.18632/oncotarget.3000)
Supplement: Supplementary file 2 [file oncotarget-06-4773-s002.xlsx]

## Sheet: Sheet1
Gene symbol	DESeq fold change	DESeq P-value
FOS	0.0290893	0
EGR1	0.0399653	0
FOSB	0.0761046	2.44576e-297
DUSP2	0.136092	1.83672e-21
NR4A1	0.14016	0
NR4A2	0.17052	4.44183e-197
RHOB	0.18855	0
HSPA6	0.205657	0
ID4	0.211168	1.31044e-128
EGR3	0.212945	6.02167e-100
PLEK	0.215871	8.11735e-24
SNORA48	0.231269	1.92629e-19
DUSP1	0.240779	0
IL1RL1	0.247016	1.40832e-82
SNORA81	0.248944	1.15921e-25
RASD1	0.254224	1.10363e-37
HES1	0.255794	2.69521e-267
ATF3	0.273837	0
NFKBIZ	0.281683	0
IER2	0.286222	1.78641e-172
ZFP36	0.294465	3.59211e-199
DCSTAMP	0.295796	3.94073e-17
HSPA1B	0.2998	9.93644e-29
SCN4A	0.309938	5.18896e-19
EGR2	0.312857	2.84597e-81
MYO18B	0.319521	3.13132e-16
GJA5	0.32463	4.5973e-23
JUN	0.325727	2.92947e-82
CSRNP1	0.332032	0
GDF15	0.335309	2.04772e-92
SIK1	0.335794	3.32163e-128
TNF	0.338132	3.0079e-18
ID1	0.343791	7.15118e-66
SGK1	0.346055	0
RGS16	0.352068	2.23074e-176
PKD1L2	0.353356	3.24697e-22
TNXB	0.359837	4.54873e-44
SNAI1	0.367683	9.21945e-113
MAT1A	0.376111	4.73785e-17
SPP1	0.382112	3.13761e-306
KLF4	0.390885	5.79438e-71
P2RX7	0.391312	2.36712e-30
DLX2	0.391387	2.38331e-16
MMP13	0.397522	7.67925e-17
KLHL15	0.399509	1.894e-114
JUNB	0.400793	4.53721e-72
TRPV6	0.401024	1.11295e-16
PPP1R15A	0.401309	0
TRIB1	0.401546	5.01528e-230
LIPG	0.405957	1.15919e-143
HOPX	0.406823	8.18807e-26
MMP1	0.407381	4.81918e-51
SELE	0.407478	5.99197e-153
PCDH9	0.41318	3.0764e-28
TRIB3	0.415192	4.53E-311
CXCL2	0.41537	1.11857e-84
MTSS1	0.416339	8.36251e-99
ATP1A2	0.419418	2.39284e-17
RGS2	0.421329	3.31146e-162
ITK	0.421841	5.65994e-24
FAM46C	0.421939	1.46299e-81
ARC	0.425552	1.15889e-51
DNAJB1	0.427163	0
PCDH1	0.428575	5.25026e-36
C11orf96	0.429275	1.03949e-45
SYNE3	0.431645	7.27839e-24
AKNA	0.434544	4.43299e-77
CX3CL1	0.434847	1.81662e-151
ID2	0.43831	3.72135e-195
HMBOX1	0.440802	8.26039e-33
C5AR1	0.455147	5.99649e-25
SLCO4A1	0.455301	2.32897e-188
TIE1	0.45807	4.963e-51
LOC100127888	0.458236	2.75969e-53
KLF6	0.458633	5.13826e-263
GPNMB	0.458868	1.33978e-46
PLA1A	0.459555	9.03135e-161
RRAD	0.463419	1.34941e-36
KBTBD8	0.463962	1.07899e-28
BGN	0.464137	4.3133e-26
KIF1A	0.465134	2.20827e-45
ERN1	0.465572	5.26065e-47
HMP19	0.466475	8.87888e-17
TOB1	0.466838	8.7755e-59
CECR2	0.467775	3.64813e-29
SBSN	0.472918	5.13336e-27
ADAMTS1	0.47413	0
PTGS2	0.475432	1.20087e-294
DPEP1	0.475667	8.80304e-18
MAFB	0.478673	5.21491e-34
ACP5	0.480007	1.83409e-31
MYCL1	0.481739	3.31067e-28
HEY1	0.482635	5.29214e-83
KLF15	0.485558	5.40852e-17
ITGA10	0.486479	5.13751e-96
MAPT	0.487183	3.07368e-25
JHDM1D	0.48757	1.68471e-51
NOVA2	0.48767	8.02377e-16
AHNAK2	0.490755	8.51112e-271
DDIT3	0.49402	7.82899e-243
MYO5B	0.497159	1.29586e-99
RYR2	0.497648	4.02342e-28
ADRB2	0.498764	4.9445e-44
A2M	0.498789	3.02814e-38
ITGAX	0.499158	2.76101e-117
DUSP10	0.499939	3.7122e-23
OTUD1	0.505112	2.37544e-24
AARS	0.507486	3.08101e-259
IL24	0.508053	5.99764e-58
SERPINA5	0.508093	1.15663e-49
SPRY2	0.509499	0
SCN9A	0.512837	1.57306e-42
SLC7A8	0.513135	3.9599e-44
CD68	0.513488	7.85064e-164
NHSL2	0.515074	3.20779e-46
PROX1	0.517093	1.45063e-19
RNF152	0.517191	9.8968e-31
FAM129A	0.517911	1.12142e-122
ESRP1	0.520845	1.0321e-21
PAEP	0.522078	7.17278e-24
GOLGA3	0.523285	2.59212e-57
ITPR1	0.523711	1.62863e-108
AMOTL2	0.524669	5.72429e-205
RNF165	0.524761	7.52541e-37
PODXL	0.525273	9.0128e-130
SOWAHC	0.525914	9.83287e-63
IL1A	0.52908	1.75488e-46
RAPGEF3	0.533298	5.47973e-24
CLIP2	0.533894	2.04002e-67
SESN2	0.53406	1.49462e-95
ALOXE3	0.534701	3.25883e-19
ZBTB10	0.535266	2.76897e-54
SYT1	0.535888	3.80555e-103
ST6GAL1	0.538049	3.77924e-52
AGO2	0.538389	6.03364e-67
HIVEP3	0.542492	1.87074e-77
HERPUD1	0.543512	1.19082e-121
PHGDH	0.544134	1.76311e-230
CHAC1	0.544456	1.99158e-31
GFPT1	0.544526	4.40836e-226
DUSP8	0.545036	1.32127e-18
HCLS1	0.545757	5.62853e-37
ATP6V0D2	0.545892	2.12584e-29
DUSP4	0.547012	1.99085e-121
CLMN	0.547198	6.29644e-94
RND3	0.547371	1.50523e-122
IRAK2	0.547745	2.577e-58
KLF2	0.548826	1.50718e-23
GREB1	0.549447	6.81707e-47
UNC5B	0.550064	8.1058e-64
KIAA1671	0.550405	3.33878e-78
UNC13A	0.550764	7.59152e-153
NHSL1	0.553207	4.39467e-38
NUPR1	0.555087	4.30274e-28
ANGPTL2	0.555432	1.48831e-39
ARHGAP6	0.556185	5.64274e-21
ELMSAN1	0.557479	1.81294e-69
OSCAR	0.557497	1.50194e-53
HIVEP2	0.558769	1.42925e-120
TSC22D3	0.560746	2.1702e-53
ZFHX3	0.561459	4.02453e-16
SYNGAP1	0.562215	1.24902e-25
ETV3	0.562507	5.01496e-23
LGALS12	0.563435	3.03735e-33
SCN1B	0.565335	2.27771e-16
GDNF	0.565343	6.61404e-39
SLC9A7	0.565445	1.04253e-21
MOCOS	0.565764	8.87185e-16
GPR56	0.565791	4.66514e-35
MXD1	0.566283	6.63798e-44
KRT81	0.566869	2.10353e-17
KLHDC7B	0.567021	2.66105e-20
CD22	0.567922	3.15533e-25
EGFR	0.568377	2.71691e-49
STC1	0.5686	3.54335e-158
C12orf39	0.568713	3.92361e-16
LOC729176	0.569017	3.39078e-20
PDE2A	0.569504	1.88625e-17
DLGAP1	0.569683	9.50429e-27
SHANK1	0.57016	4.55332e-17
TNIK	0.570211	2.34447e-54
SERINC5	0.570758	2.16104e-28
SERTAD1	0.570758	2.16104e-28
ENPP2	0.570853	4.58225e-136
TAF4B	0.572291	1.61306e-27
SETBP1	0.572304	4.62845e-44
TMCC3	0.572463	3.75653e-23
TENM4	0.572535	6.48156e-29
PMAIP1	0.574411	1.59788e-42
BMP2	0.574554	2.32435e-24
KIAA1211	0.575156	2.67509e-51
KIAA1244	0.575276	1.03512e-60
KRT8	0.575745	4.5255e-39
ITGB3	0.576575	2.95531e-176
EHD3	0.577444	1.83391e-32
SLC6A9	0.577671	3.45306e-15
ID3	0.577845	2.64417e-97
TMEM159	0.578157	1.92656e-39
TSPYL2	0.578162	4.11659e-104
RNF213	0.5785	1.58515e-67
NRN1	0.579222	9.60364e-62
KIAA1644	0.580193	7.17303e-76
C3orf58	0.580962	2.56749e-19
PRDM16	0.581957	6.28738e-30
CPEB4	0.582423	3.48572e-88
PEX6	0.582519	6.32409e-35
CHMP1B	0.583056	4.79249e-127
LZTS3	0.583204	1.46152e-16
PTPN22	0.583515	4.70912e-29
BHLHE40	0.584362	2.61111e-157
VASN	0.585736	5.2121e-32
JMY	0.585869	3.9884e-54
ZKSCAN1	0.587515	7.33701e-51
FOXC1	0.589421	8.00638e-48
FOXK1	0.589699	2.23486e-31
MAP3K9	0.589796	1.1086e-18
ITGA8	0.590574	1.63404e-16
RASSF5	0.591665	3.49767e-22
SLC25A25	0.591777	2.885e-37
CTGF	0.592014	6.03193e-260
WNT7B	0.593305	1.34077e-45
ITGA3	0.593405	1.52964e-152
SPRY4	0.593503	1.21471e-138
MKNK2	0.594426	2.21072e-87
NPC1	0.594541	7.4067e-138
ICAM1	0.594665	2.05532e-221
SIPA1L3	0.596545	2.54076e-23
NR1D1	0.596626	1.38535e-39
ALPK1	0.597265	5.93114e-53
PDZD2	0.598264	1.94354e-48
ALDOC	0.598417	1.10853e-77
ULBP1	0.598873	3.41633e-31
NCAM1	0.598912	3.4613e-22
FRAS1	0.599531	2.9549e-45
EPB41	0.599556	1.99582e-50
LYST	0.601775	4.05898e-61
CDKN1C	0.601967	8.74174e-28
HBEGF	0.602091	2.66198e-59
MED12L	0.602766	3.02466e-18
NID2	0.602782	4.62475e-58
RUFY3	0.603134	4.17908e-19
TANC2	0.603358	1.09134e-84
DYSF	0.603428	5.93221e-25
CITED2	0.603787	3.075e-45
RPLP0P2	0.604344	8.65402e-38
RUNX1	0.605425	9.44379e-37
SOX4	0.605643	2.37656e-102
LINC00341	0.606321	3.81382e-19
PHF8	0.606419	3.49049e-38
SEMA3B	0.606622	2.00996e-27
TTBK2	0.606937	9.92734e-23
IER5	0.607088	1.27553e-83
DAGLA	0.607125	1.89107e-32
LIF	0.608188	1.01455e-130
AGAP1	0.608224	3.03368e-25
GATA2	0.608302	2.89096e-41
CCNL1	0.608395	5.33614e-120
PTPRJ	0.608669	6.59339e-46
TRAF1	0.609989	3.01746e-23
DNAJB9	0.610344	1.89343e-34
DYRK3	0.612478	5.45773e-34
HSPA5	0.612602	4.1356e-238
RCAN1	0.612604	1.08408e-134
IRS2	0.612954	1.67672e-23
LAMA5	0.613022	4.10881e-29
IL31RA	0.613358	1.35185e-43
SLC1A5	0.614445	4.93378e-109
DOCK9	0.614545	1.32592e-104
PLEKHH3	0.614588	1.53537e-28
LRP1	0.615017	5.979e-184
NINJ1	0.61539	1.87919e-41
MCL1	0.615867	4.24625e-178
COL6A3	0.616086	2.20275e-254
FAM83G	0.616358	1.11271e-20
NALCN	0.617597	6.3469e-18
CTH	0.617661	1.06461e-19
KIF21B	0.618245	2.6261e-42
RRP12	0.618654	1.47218e-49
ZC3HAV1	0.619065	5.8728e-16
INHBA	0.619603	5.64961e-44
HMCN1	0.620047	3.09464e-23
DNMT3B	0.620513	3.35173e-37
COL15A1	0.62072	4.89546e-33
NOMO2	0.621039	1.16838e-36
LPCAT4	0.621161	6.34958e-100
TAF1D	0.621548	7.92585e-25
TICAM1	0.621993	4.40791e-33
MYC	0.62209	5.02744e-45
FYB	0.622129	1.15472e-31
DNAJC12	0.622508	1.9661e-16
XPOT	0.622934	3.02148e-114
FN1	0.622938	3.5753e-130
RND1	0.623729	1.91523e-16
SLC1A4	0.623805	1.73839e-28
NGFR	0.624049	1.47622e-23
DNHD1	0.624795	2.17238e-32
TNC	0.625962	4.24033e-175
CACNA1H	0.626206	2.34208e-20
PIP4K2A	0.627138	1.71613e-61
MAFF	0.627278	2.19831e-77
CAMK1D	0.627752	2.60056e-16
PPARGC1B	0.628347	4.22002e-25
RGS9	0.628892	4.2251e-29
SOCS7	0.629083	2.805e-52
WARS	0.629242	2.23919e-147
ITPKB	0.629605	1.18043e-23
DDR2	0.630387	3.4636e-70
HK2	0.630922	1.57754e-40
ITPRIP	0.631023	2.45589e-44
NRP1	0.632073	3.59143e-40
HUNK	0.632134	6.02612e-27
PAMR1	0.633116	7.46039e-128
KIAA0754	0.633237	1.34695e-41
MLL2	0.633392	8.30077e-44
SMAD7	0.633523	4.44393e-18
NOS1	0.63379	2.7748e-69
ATP10A	0.634159	2.51705e-31
ASNS	0.634419	3.10981e-40
KLF11	0.634543	3.97001e-19
SH3PXD2B	0.63455	3.5256e-72
NRP2	0.635161	2.04188e-21
PLCE1	0.635226	8.08686e-17
ABTB2	0.635588	2.5968e-36
UNC5C	0.635871	2.27583e-39
BAG3	0.636041	3.3092e-92
ZNF462	0.636055	1.13951e-32
NOTCH2	0.636268	4.69749e-42
MFHAS1	0.636566	2.65161e-53
ZXDB	0.636655	3.23486e-23
MROH1	0.636927	5.91191e-17
CHST11	0.637255	9.75355e-28
ZNF259	0.638827	2.10605e-34
PLK1S1	0.639469	7.2231e-24
AVL9	0.639754	1.68027e-35
IFRD1	0.639999	1.20264e-32
FASN	0.640144	1.63878e-21
FLYWCH1	0.64106	3.16488e-16
RNF24	0.64126	5.75213e-37
UHRF1BP1	0.641264	2.59138e-46
ATN1	0.641719	6.59333e-130
JDP2	0.642503	3.19301e-18
HEXIM1	0.643054	7.08519e-25
EFNB1	0.643301	8.14711e-60
IGDCC4	0.643761	1.70932e-42
KDM6B	0.643791	6.24467e-66
VCAM1	0.644019	1.28001e-120
SEL1L3	0.644251	5.99156e-89
C20orf112	0.644394	4.0219e-48
HOXB9	0.644527	6.5142e-52
BCL9L	0.645646	5.10417e-33
LOX	0.645922	2.02571e-50
SGSM1	0.645965	2.55639e-18
PCDHGC3	0.646211	5.49755e-31
TNKS1BP1	0.647533	1.22578e-90
DIP2A	0.647714	2.44657e-24
BPI	0.64798	7.10617e-17
FRMD5	0.648492	3.16913e-23
HIPK2	0.648562	3.99819e-35
SLC22A23	0.649083	7.43947e-51
LRRC8E	0.649113	3.88455e-35
LATS1	0.649157	7.12362e-31
SRPR	0.649785	1.64034e-95
SLC22A15	0.650347	1.76994e-37
FLCN	0.650525	7.501e-40
PPP1R3B	0.650609	4.72031e-47
BRD4	0.65093	6.64067e-50
CYR61	0.651473	1.40375e-182
ZHX2	0.651533	1.10432e-35
MAP1B	0.65166	9.4468e-109
RNF19B	0.651962	1.96909e-46
KLF10	0.652006	1.76372e-47
DFNA5	0.652342	6.6841e-44
ANO6	0.652536	5.0342e-22
FAM43A	0.652556	7.24924e-24
CCND2	0.653002	2.13549e-112
PLXNA2	0.653061	2.35843e-31
DGKD	0.653258	2.00443e-82
PPP1R15B	0.653876	3.62025e-71
DUSP5	0.653941	3.02668e-55
ZNF496	0.654648	9.9539e-27
ST3GAL1	0.654704	9.12118e-114
SARS	0.654733	5.79922e-64
GEM	0.65477	2.05238e-45
NOTCH1	0.655614	8.52542e-20
LAMA1	0.655626	8.39044e-58
PPP1R18	0.655778	1.61882e-71
EML2	0.65605	1.07888e-70
RNF169	0.656113	1.63218e-37
SEL1L	0.656156	8.84373e-19
PER1	0.65616	3.38132e-31
CUL7	0.656439	6.77449e-80
CELSR1	0.657347	3.66333e-27
CDR2	0.657582	1.17583e-29
SEMA5A	0.657751	7.23546e-44
CREB5	0.657767	1.07823e-40
BCAR3	0.657899	1.69481e-52
SCUBE3	0.658384	5.41811e-79
PPARA	0.658612	1.85008e-61
SPIN1	0.660118	9.564e-61
PRKG1	0.660296	2.11549e-17
NGEF	0.660501	6.1976e-18
KIAA0513	0.660579	1.51479e-28
TMTC2	0.660901	4.67043e-22
MTSS1L	0.661287	1.60083e-26
ERRFI1	0.661343	3.60672e-108
EIF4EBP1	0.661346	2.75604e-39
DUSP16	0.661491	5.33655e-41
ATF4	0.66208	2.00977e-131
TTC28	0.66221	1.5027e-33
CYTH4	0.662291	1.62775e-26
HMGA1	0.66256	8.41118e-137
AUTS2	0.662667	6.84654e-18
HIVEP1	0.663046	8.09432e-35
SDK2	0.663185	4.4849e-19
IFFO2	0.663384	2.05515e-42
RPS6KA2	0.663619	1.59152e-83
ARHGEF2	0.664882	1.43813e-88
THRB	0.665788	7.68933e-16
TET2	0.665899	5.36873e-16
RUNX2	0.666214	1.95054e-31
ICMT	1.50119	6.72091e-65
IFI6	1.50222	5.38109e-24
STIL	1.50349	2.73562e-22
LANCL2	1.50398	1.27706e-18
CHAF1A	1.50459	2.35103e-25
NASP	1.50779	1.24313e-86
FBXL6	1.50925	1.32771e-18
FAM210B	1.50987	8.90133e-22
ECHS1	1.51026	9.0656e-42
ZSCAN9	1.51132	5.13917e-15
LOC100506469	1.51163	8.09547e-17
NAA40	1.51252	4.91573e-35
C1orf233	1.51257	3.69535e-19
ASPM	1.51281	3.60049e-38
BLM	1.51328	1.97517e-19
RFC5	1.51362	1.08093e-16
H2AFV	1.51537	1.62585e-53
TMEM19	1.51642	8.6078e-21
PILRB	1.51659	6.5442e-28
DGCR8	1.51814	9.73144e-26
CDK1	1.51841	2.47639e-18
LDHA	1.51849	8.3344e-89
CSE1L	1.51937	9.82542e-86
NUP43	1.51937	1.32293e-29
MYL6	1.51976	6.42212e-145
UHRF1	1.52042	2.49204e-19
FBXO22	1.5214	4.2895e-19
HMGB3	1.52305	4.76279e-58
SMC4	1.52527	1.82958e-97
PIK3R3	1.52558	1.40254e-27
RRM1	1.52602	7.43056e-27
ELP6	1.52681	1.59439e-23
CENPF	1.52903	2.81753e-86
BRIP1	1.52964	4.61539e-20
CCNL2	1.53007	7.58209e-118
ACAA1	1.53303	2.62658e-22
ZWILCH	1.53434	1.94216e-37
PCNA	1.53522	3.28381e-47
ADPGK	1.53552	4.56521e-49
RBM3	1.5359	4.77676e-107
TRIP13	1.53632	1.43956e-29
CCDC51	1.53677	2.70573e-16
NCAPG2	1.53785	1.42365e-32
CSAD	1.5379	1.87809e-15
ARHGAP11A	1.53828	9.42671e-58
TPX2	1.53868	2.00316e-76
DSN1	1.53929	8.70744e-16
CHTF18	1.54395	4.53915e-18
FSD1	1.54637	5.58135e-18
ATAD3B	1.5473	4.8923e-18
TSPYL4	1.54874	6.63918e-21
DIS3L	1.54887	5.85364e-27
MYBL1	1.54914	1.29297e-23
TPCN2	1.55191	1.66318e-28
MIS18A	1.55308	4.81241e-17
OXCT1	1.55336	7.9708e-31
TTC14	1.55355	3.21109e-39
IP6K2	1.55686	2.43273e-33
FOXF2	1.55787	4.22586e-37
MCM4	1.55905	9.0008e-87
FENDRR	1.56282	5.03381e-30
DTYMK	1.56295	2.47959e-23
ENOSF1	1.56489	1.49765e-48
LBR	1.56574	1.45012e-42
CLK4	1.56692	5.07883e-24
TTK	1.56843	5.44637e-22
MTFP1	1.56881	3.38173e-24
TRIM13	1.57485	1.36906e-18
POLE	1.57494	2.60765e-33
FEN1	1.57525	5.69257e-56
BCL7C	1.57723	4.25338e-16
NEURL1B	1.57749	7.64077e-33
KIF14	1.57808	7.84456e-43
KIF11	1.57849	1.60749e-43
MIR3064	1.57912	3.75232e-21
EID2	1.57988	2.65298e-24
KIF2C	1.58078	1.41649e-74
H2AFJ	1.58135	3.15804e-22
GINS1	1.5823	3.99343e-18
REEP4	1.58519	5.5311e-20
BUB1	1.58541	3.20448e-52
CDC7	1.58676	1.16946e-23
GOLGA8B	1.58767	8.72137e-79
CDCA8	1.59017	4.52932e-40
LSM3	1.5902	6.83789e-31
DDX20	1.59084	4.56105e-39
LOC645638	1.59227	8.95498e-29
CPA4	1.59236	8.20668e-25
LSMD1	1.59507	3.85881e-39
CLK1	1.59524	2.99959e-59
C19orf48	1.59551	1.3509e-39
VAMP1	1.59652	2.2505e-51
SESN1	1.59837	1.42821e-27
KIF22	1.60079	1.74678e-43
TOP2A	1.60106	9.27308e-154
TMEM237	1.60189	1.59429e-32
TUBGCP5	1.60241	1.19386e-41
MLF1IP	1.60266	4.96845e-29
DIAPH3	1.60292	3.25217e-25
SPDL1	1.60366	1.10576e-43
WDR73	1.60643	2.91744e-22
CALB2	1.60884	3.19364e-44
TRIM52	1.60985	8.04529e-17
ACCS	1.6125	1.52945e-16
FAM200B	1.61359	1.61577e-21
OLR1	1.6155	7.18196e-31
DSCC1	1.61578	3.15207e-16
CDCA7	1.6192	2.66873e-39
ASF1B	1.62089	8.13598e-39
CHAF1B	1.62185	2.83802e-18
MMP7	1.62627	2.3618e-32
TMEM199	1.62771	2.09074e-22
KPNA2	1.62882	2.3126e-117
ZNF780B	1.63115	2.65456e-16
RFC3	1.63168	5.74753e-19
GEN1	1.63194	1.9164e-28
ERCC6L	1.63326	7.56101e-18
KIF15	1.63382	3.18925e-28
JRK	1.63593	1.84206e-26
RFC2	1.63614	2.92566e-19
SAPCD2	1.63775	3.24676e-20
WDR62	1.63815	2.71737e-24
HRAS	1.63992	2.59822e-22
AURKA	1.6426	2.66836e-66
ZNF33B	1.64463	2.66744e-23
CIRBP	1.64471	7.64316e-127
MAD2L1	1.64505	1.0045e-26
ZNF700	1.64605	3.38745e-17
GMNN	1.65158	1.24692e-28
KIF4A	1.65172	1.82645e-42
WDR34	1.65187	2.83642e-29
SKA2	1.65416	3.33363e-50
NCAPH	1.65539	1.44609e-29
NUSAP1	1.65843	6.83774e-100
ORC6	1.65857	4.87173e-24
ATAD2	1.65899	4.22145e-86
KIF20A	1.66378	1.43795e-75
DDB2	1.66403	9.9552e-38
KNSTRN	1.66818	2.06175e-48
C1S	1.67018	3.00922e-156
NEXN	1.67233	1.3121e-22
CENPT	1.67297	1.27045e-32
LSM5	1.67379	5.88002e-23
FAM64A	1.67428	6.50433e-51
RACGAP1	1.67471	5.36862e-75
IGIP	1.67662	2.75412e-20
ZNF302	1.6783	3.05047e-19
HJURP	1.68054	1.52731e-45
PSRC1	1.68144	3.15303e-53
DEPDC1	1.68499	1.91092e-44
HIST1H1C	1.68645	1.79462e-41
FKBP3	1.68878	6.11703e-54
KIF20B	1.69052	1.14121e-45
ARHGEF39	1.69089	7.29492e-20
FLJ10038	1.69368	3.88414e-26
C12orf68	1.69623	1.03138e-19
CENPM	1.70273	4.1085e-17
TROAP	1.70507	1.45769e-22
VRK1	1.70509	2.27277e-36
EXO1	1.70734	3.40437e-17
ZNF780A	1.71002	1.54599e-17
NCAPG	1.7106	1.84266e-42
HMGB2	1.71314	1.94575e-98
CCNE1	1.714	3.0141e-16
KIF23	1.71621	8.0954e-90
PTN	1.71635	7.1092e-28
PTTG1	1.71702	4.37365e-98
MRPL23	1.71799	1.2882e-33
CENPE	1.71828	2.55673e-78
SLC39A10	1.72089	4.06325e-84
PRKCDBP	1.72158	1.15812e-31
WISP1	1.72374	2.24498e-68
NEK2	1.73183	1.13028e-22
ILF3-AS1	1.7326	2.77855e-28
LOC643201	1.73272	6.06285e-34
GTSE1	1.73357	1.18054e-46
PLK1	1.73636	3.61144e-62
CREBZF	1.73921	3.68295e-44
E2F1	1.74039	1.17354e-36
MCM10	1.74165	2.94922e-25
CASC5	1.74251	3.1841e-54
ANXA3	1.74951	5.93707e-20
ORC1	1.75591	8.96036e-18
STMN1	1.75991	4.68636e-198
PGP	1.7613	1.77967e-33
ZNF580	1.76351	1.41183e-26
AURKB	1.76378	1.35047e-50
HMGN2	1.76631	2.90557e-62
ZWINT	1.7731	3.50892e-50
KIAA1524	1.78186	1.23907e-45
PAQR4	1.78486	3.80956e-30
UBE2T	1.7855	7.24375e-51
DLGAP5	1.78908	8.45737e-73
CCNA2	1.79081	4.76786e-70
COMMD4	1.79101	3.58173e-61
TK1	1.79194	1.73685e-54
BUB1B	1.79236	2.60219e-102
DNAJC17	1.79271	5.91205e-25
ANLN	1.79541	2.41585e-170
CLSPN	1.79739	1.59384e-31
FLJ31306	1.80156	6.84932e-37
PHF19	1.80285	6.42361e-25
PRC1	1.80325	1.08372e-179
CENPK	1.80613	2.18692e-20
TYMS	1.81006	2.62497e-121
GNG11	1.81359	1.4637e-34
PKMYT1	1.82039	4.20431e-28
ESPL1	1.82181	1.06439e-42
SHCBP1	1.82278	1.07526e-35
LOC730101	1.82625	2.83309e-18
ANAPC15	1.83223	3.26404e-19
C17orf89	1.83259	6.75833e-26
APOBEC3B	1.834	4.25195e-29
LUC7L3	1.83662	3.56656e-85
TMSB15A	1.83745	4.43827e-20
CDC20	1.83759	3.2454e-111
UBE2C	1.84728	1.00473e-52
NUF2	1.85194	9.53577e-65
MYBL2	1.8533	1.95755e-77
PDDC1	1.8576	1.67714e-50
NDC80	1.86003	8.04501e-18
MFSD8	1.86707	6.36512e-22
GINS4	1.86869	1.81963e-28
BIRC5	1.87273	9.67608e-113
GOLGA8A	1.87578	2.25636e-130
LPPR4	1.88067	4.85094e-19
SMC2	1.88166	2.26953e-67
FOXM1	1.88578	9.59174e-146
FANCD2	1.88707	2.04364e-40
PARPBP	1.88731	6.31691e-20
LOC100507424	1.88877	3.36189e-18
CCNE2	1.89226	1.28195e-33
LINC00085	1.8933	2.06977e-29
C1orf216	1.89952	1.61173e-21
CEP55	1.90621	2.75349e-79
TCF19	1.90952	1.79477e-37
HAUS8	1.91372	5.18566e-21
CCNB1	1.91467	3.78836e-164
ZNF234	1.92597	2.67824e-27
CCDC18	1.95154	1.4018e-39
CCNB2	1.95164	1.00855e-105
CENPW	1.95222	5.99154e-34
CDC6	1.95336	2.66743e-88
CDKN3	1.95468	1.38774e-40
IQCC	1.95784	1.88921e-24
SETD5-AS1	1.97623	2.75631e-29
LOC344595	1.98095	1.01012e-21
KIAA0101	1.98901	8.88862e-45
ZNF594	2.02148	1.34068e-20
CDCA3	2.03573	1.99126e-80
PBK	2.04572	1.51564e-86
SNHG10	2.06885	1.18346e-17
CROCCP3	2.06959	9.50674e-21
IL11	2.07119	6.01894e-121
MIR143HG	2.07209	9.18866e-42
MIR5047	2.08063	2.14814e-44
RRM2	2.08798	2.96927e-238
C5orf34	2.09982	1.37696e-18
NOL12	2.12443	1.37636e-53
KIAA1324	2.12665	2.27848e-21
PIF1	2.19487	4.65401e-47
DHFR	2.23657	2.67016e-54
WDR76	2.26499	9.31359e-68
EID2B	2.28254	3.13666e-19
ZNF767	2.30105	9.76113e-29
CDC45	2.30557	3.13924e-65
C3	2.30931	4.75443e-172
SLPI	2.3156	2.70996e-22
MYOCD	2.36709	2.58997e-65
COX20	2.37872	8.40972e-74
LOC338799	2.41168	3.5571e-16
LINC00338	2.47447	1.65749e-38
HMMR	2.48233	4.54791e-104
MGC16121	2.4893	7.45628e-33
MIR210HG	2.66494	2.04844e-34
MFAP5	2.83796	2.4746e-62
HNRNPU-AS1	2.94631	5.61084e-150
TEX11	2.94998	1.86468e-62
MIR17HG	2.96089	8.24095e-15
NPPB	3.15302	1.96055e-159
DKFZP434I0714	3.37989	7.81746e-25
NEAT1	3.53882	0
LOC100216546	3.77231	5.2429e-28
LOC100289230	3.84273	4.36502e-23
SAA2	3.87753	1.40105e-24
SAA1	4.03402	3.67803e-195
PI3	4.11313	2.0057e-26
